# Supplementary material for: New method of video‐assisted vaginoscopy in Nellore heifers
Source: Vet Med Sci. 2023 Sep 7;9(6):2781–5. doi: 10.1002/vms3.1232 (PMC10650372; doi:10.1002/vms3.1232)
Supplement: Supplementary file 1 — Supporting Information [file VMS3-9-2781-s001.xlsx]

## Sheet: Planilha1
COR V	COR C	UMD V	UMD C	FORM V	FORM C	ABER V	ABER C
1	1	1	1	1	1	1	1
1	1	1	1	1	1	1	1
1	1	1	1	1	1	1	1
1	1	1	1	1	1	1	1
1	1	1	1	1	1	1	1
1	1	1	1	1	1	1	1
1	1	1	1	1	1	1	1
1	1	1	1	1	1	1	1
1	1	1	1	1	2	1	1
1	1	1	1	1	2	1	1
1	1	1	1	1	2	1	1
1	1	1	2	1	2	1	1
1	1	1	2	1	2	1	1
1	1	1	2	1	2	1	1
1	1	1	2	1	2	1	1
1	1	1	2	1	2	1	2
1	1	1	2	1	2	1	2
1	1	1	2	1	2	1	2
1	1	1	2	1	2	1	2
1	1	2	2	1	2	1	2
1	1	2	2	1	2	1	2
1	1	2	2	1	2	1	2
1	1	2	2	1	2	1	2
1	1	2	2	1	2	1	2
1	1	2	2	1	2	1	2
1	2	2	2	1	2	1	2
2	2	2	2	1	2	1	2
2	2	2	2	2	2	1	2
2	2	2	2	2	2	1	2
2	2	2	2	2	2	2	2
2	2	2	2	2	2	2	2
2	2	2	2	2	2	2	2
2	2	2	2	2	2	2	2
2	2	2	2	2	2	2	2
2	2	2	2	2	2	2	2
2	2	2	2	2	2	2	2
2	2	2	2	2	2	2	2
2	2	2	2	2	2	2	2
2	2	2	2	2	2	2	2
2	2	2	2	2	2	2	2
2	2	2	2	2	2	2	2
2	2	2	3	2	2	2	2
2	2	2	3	2	3	2	2
2	2	2	3	2	3	2	2
2	2	2	3	2	3	2	2
2	2	2	3	2	3	2	2
2	2	2	3	2	3	2	2
2	2	2	3	2	3	2	2
2	2	2	3	2	3	2	3
2	2	2	3	2	3	2	3
2	3	2	3	2	3	2	3
2	3	2	3	2	3	2	3
2	3	2	3	2	3	2	3
2	3	2	3	2	3	2	3
2	3	2	3	2	3	2	3
2	3	2	3	2	3	2	3
2	3	2	3	2	3	2	3
2	3	2	3	2	3	2	3
2	3	2	3	2	3	2	3
2	3	2	3	2	3	2	3
2	3	2	3	2	3	2	3
2	3	2	3	2	3	2	3
2	3	2	3	2	3	2	3
2	3	2	3	2	3	2	3
2	3	2	3	2	3	2	3
2	3	2	3	2	3	2	3
2	3	2	3	2	4	2	4
2	3	2	3	2	4	2	4
2	3	3	3	2	4	2	4
2	3	3	3	2	4	2	4
2	3	3	3	3	4	2	4
2	3	3	3	3	4	2	4
2	3	3	3	3	4	2	4
2	3	3	3	3	4	2	4
2	3	3	4	3	4	2	4
3	3	3	4	3	4	3	4
3	3	3	4	3	4	3	4
3	4	3	4	3	4	3	4
3		3		3		3
3		3		3		3
3		3		3		3
3		3		3		3
3		3		3		3
3		3		3		4
3		3		3		4
3		3		4		4
3		3		4		4

## Sheet: CORRIGIDA
COR V	COR C	UMD V	UMD C	FORM V	FORM C	ABER V	ABER C
1	1	1	1	1	1	1	1
1	1	1	1	1	1	1	1
1	1	1	1	1	1	1	1
1	1	1	1	1	1	1	1
1	1	1	1	1	1	1	1
1	1	1	1	1	1	1	1
1	1	1	1	1	1	1	1
1	1	1	1	1	1	1	1
1	1	1	1	1	2	1	1
1	1	1	1	1	2	1	1
1	1	1	1	1	2	1	1
1	1	1	2	1	2	1	1
1	1	1	2	1	2	1	1
1	1	1	2	1	2	1	1
1	1	1	2	1	2	1	1
1	1	1	2	1	2	1	2
1	1	1	2	1	2	1	2
1	1	1	2	1	2	1	2
1	1	2	2	1	2	1	2
1	1	2	2	1	2	1	2
1	1	2	2	1	2	1	2
1	1	2	2	1	2	1	2
1	1	2	2	1	2	1	2
2	1	2	2	2	2	1	2
2	1	2	2	2	2	1	2
2	2	2	2	2	2	1	2
2	2	2	2	2	2	1	2
2	2	2	2	2	2	1	2
2	2	2	2	2	2	2	2
2	2	2	2	2	2	2	2
2	2	2	2	2	2	2	2
2	2	2	2	2	2	2	2
2	2	2	2	2	2	2	2
2	2	2	2	2	2	2	2
2	2	2	2	2	2	2	2
2	2	2	2	2	2	2	2
2	2	2	2	2	2	2	2
2	2	2	2	2	2	2	2
2	2	2	2	2	2	2	2
2	2	2	2	2	2	2	2
2	2	2	2	2	2	2	2
2	2	2	3	2	2	2	2
2	2	2	3	2	3	2	2
2	2	2	3	2	3	2	2
2	2	2	3	2	3	2	2
2	2	2	3	2	3	2	2
2	2	2	3	2	3	2	2
2	2	2	3	2	3	2	2
2	2	2	3	2	3	2	3
2	2	2	3	2	3	2	3
2	3	2	3	2	3	2	3
2	3	2	3	2	3	2	3
2	3	2	3	2	3	2	3
2	3	2	3	2	3	2	3
2	3	2	3	2	3	2	3
2	3	2	3	2	3	2	3
2	3	2	3	2	3	2	3
2	3	2	3	2	3	2	3
2	3	2	3	2	3	2	3
2	3	2	3	2	3	2	3
2	3	2	3	2	3	2	3
2	3	3	3	3	3	2	3
2	3	3	3	3	3	2	3
2	3	3	3	3	3	2	3
2	3	3	3	3	3	2	3
2	3	3	3	3	3	2	3
2	3	3	3	3	4	2	4
3	3	3	3	3	4	2	4
3	3	3	3	3	4	2	4
3	3	3	3	3	4	3	4
3	3	3	3	3	4	3	4
3	3	3	3	3	4	3	4
3	3	3	3	3	4	3	4
3	3	3	3	3	4	3	4
3	3	3	4	3	4	3	4
3	3	3	4	3	4	3	4
3	3	3	4	4	4	3	4
3	4	3	4	4	4	4	4

## Sheet: DADOS POR ANIMAL
	AVALIADOR 1								AVALIADOR 2								AVALIADOR 3
ANIMAL	COR V D0	COR V D9	UMID V D0	UMID V D9	FORM V D0	FORM V D9	G.ABERT V D0	G. ABERT V D9	COR V D0	COR V D9	UMID V D0	UMID V D9	FORM V D0	FORM V D9	G.ABERT V D0	G. ABERT V D9	COR V D0	COR V D9	UMID V D0	UMID V D9	FORM V D0	FORM V D9	G.ABERT V D0	G. ABERT V D9
308	1	2	2	1	1	2	2	2	2	3	1	2	1	2	1	2	1	2	1	2	1	1	1	1
327	1	1	2	1	3	2	1	1	1	2	1	2	1	1	1	1	2	2	2	2	4	2	2	2
305	2	2	2	2	2	2	2	2	2	2	3	3	3	2	3	3	3	3	3	3	3	3	3	3
329	1	2	1	1	1	2	2	2	1	3	2	3	3	4	2	3	2	2	2	2	2	2	2	2
304	2	1	1	1	3	1	2	1	3	1	2	1	3	2	1	2	2	2	2	2	2	2	2	2
315	2	1	2	1	2	1	2	1	1	2	2	2	1	1	1	2	2	2	1	2	2	2	2	2
323	1	2	1	3	2	2	1	1	1	3	1	3	1	3	1	2	1	2	2	2	2	2	2	2
313	2	1	3	2	2	2	1	1	2	1	3	2	2	3	1	1	3	3	2	3	2	3	2	3
324	2	2	2	2	1	3	1	2	1	2	1	3	1	1	1	1	2	2	2	2	2	2	2	2
312	2	2	2	3	2	2	2	2	1	2	2	3	2	2	1	3	2	2	2	2	2	2	2	2
316	2	2	2	3	2	3	2	2	2	3	2	3	1	3	1	4	2	3	2	3	2	3	2	3
314	1	2	1	2	3	1	2	1	2	1	1	2	2	1	2	1	2	2	2	2	2	2	2	2
330	1	1	2	2	1	1	1	1	3	2	3	2	1	1	1	1	2	1	2	1	2	1	2	1
	COR C D0	COR C D9	UMID C D0	UMID C D9	FORM C D0	FORM C D9	G. ABERT C D0	G ABERT. C D9	COR C D0	COR C D9	UMID C D0	UMID C D9	FORM C D0	FORM C D9	G. ABERT C D0	G ABERT. C D9	COR C D0	COR C D9	UMID C D0	UMID C D9	FORM C D0	FORM C D9	G. ABERT C D0	G ABERT. C D9
326	1	2	2	2	3	3	3	2	4	2	4	3	4	3	4	3	3	1	3	1	3	2	4	2
306	1	3	1	3	2	3	2	2	3	3	3	3	2	2	2	2	1	1	3	2	1	2	1	2
309	1	2	2	2	2	1	2	2	3	3	3	3	3	4	3	4	2	1	2	1	2	1	2	1
317	1	2	2	3	3	3	1	2	3	3	4	4	4	4	4	4	2	3	2	3	3	3	4	3
321	2	2	1	2	3	2	3	1	3	3	3	3	3	2	3	2	2	1	2	2	2	2	2	2
325	1	1	2	2	3	3	3	1	2	2	3	3	4	3	4	4	1	1	2	1	2	2	2	2
302	1	2	2	3	2	2	3	1	3	3	3	3	4	3	3	3	1	2	1	2	2	2	1	2
301	1	2	2	2	3	3	2	2	3	3	3	4	4	4	4	4	2	2	2	2	2	2	2	2
311	1	2		2	1	2	2	1	3	3	3	3	4	3	4	3	2	1	2	1	2	1	2	1
310	1	2	3	2	1	2	2	1	3	3	3	3	2	2	2	2	2	1	2	2	2	2	2	2
318	1	2	2	3	3	2	1	3	3	3	3	3	3	4	1	4	2	1	1	2	1	2	1	2
307	1	2	1	2	2	2	3	2	3	3	3	3	3	4	3	3	1	2	1	2	2	2	2	2
331	2	3	2	3	2	3	1	3	3	3	3	3	3	4	2	3	1	3	1	3	1	2	1	3
