# Supplementary material for: New method of video‐assisted vaginoscopy in Nellore heifers
Source: Vet Med Sci. 2023 Sep 7;9(6):2781–5. doi: 10.1002/vms3.1232 (PMC10650372; doi:10.1002/vms3.1232)
Supplement: Supplementary file 2 — Supporting Information [file VMS3-9-2781-s002.xlsx]

## Sheet: COR
VARIAVEL	CONTAGEM TOTAL	N	N*	PERCENTUAL	MÉDIA	EP MEDIA	DESV PAD	VARIANCIA	CoefVar	MINIMO
COR V	78	78	0	100	1.8462	0.0732	0.6462	0.4176	35	1
COR C	78	78	0	100	2.0513	0.0964	0.8512	0.7246	41.5	1
VARIAVEL	Q1	MEDIANA	Q3	MAXIMO	MODA	N DE MODA
COR V	1	2	2	3	2	44
COR C	1	2	3	4	3	27
Teste T
Hipótese nula			H₀: μ₁ - µ₂ = 0
Hipótese alternativa			H₁: μ₁ - µ₂ ≠ 0
Valor-T	GL	Valor-p
-1.7	143	0.092

## Sheet: UMIDADE
VARIAVEL	CONTAGEM TOTAL	N	N*	PERCENTUAL	MEDIA	EP MEDIA	DESV PAD	VARIANCIA	COEFVAR	MINIMO
UMD V	78	78	0	100	1.9872	0.0763	0.6741	0.4544	33.92	1
UMD C	78	78	0	100	2.3846	0.0898	0.7933	0.6294	33.27	1
VARIAVEL	Q1	MEDIANA	Q3	MAXIMO	MODA	N DE MODA
UMD V	2	2	2	3	2	43
UMD C	2	2	3	4	3	33
Teste
Hipótese nula			H₀: μ₁ - µ₂ = 0
Hipótese alternativa			H₁: μ₁ - µ₂ ≠ 0
Valor-T	GL	Valor-p
-3.37	150	0.001

## Sheet: FORMATO
VARIAVEL	CONTAGEM TOTAL	N	N*	PERCENTUAL	MÉDIA	EP MEDIA	DESVPAD	VARIANCIA	COEFVAR	MINIMO
FORM V	78	78	0	100	1.9487	0.0873	0.7712	0.5947	39.57	1
FORM C	78	78	0	100	2.5128	0.0995	0.879	0.7726	34.98	1
VARIAVEL	Q1	MEDIANA	Q3	MAXIMO	MODA	N DE MODA
FORM V	1	2	2	4	2	38
FORM C	2	2	3	4	2	34
Teste T
Hipótese nula			H₀: μ₁ - µ₂ = 0
Hipótese alternativa			H₁: μ₁ - µ₂ ≠ 0
Valor-T	GL	Valor-p
-4.26	151	0
c

## Sheet: GRAU DE ABERTURA
VARIAVEL	CONTAGEM TOTAL	N	N*	PERCENTUAL	MEDIA	EP MEDIA	DESVPAD	VARIANCIA	COEFVAR	MINIMO
ABER V	78	78	0	100	1.7962	0.0773	0.6823	0.4655	38.56	1
ABER C	78	78	0	100	2.346	0.109	0.965	0.931	41.12	1
VARIAVEL	Q1	MEDIANA	Q3	MAXIMO	MODA	N DE MODA
ABER V	1	2	2	4	2	AR
ABER C	2	2	3	4	2	33
Teste T
Hipótese nula			H₀: μ₁ - µ₂ = 0
Hipótese alternativa			H₁: μ₁ - µ₂ ≠ 0
Valor-T	GL	Valor-p
-4.31	138	0
