# Supplementary material for: New method of video‐assisted vaginoscopy in Nellore heifers
Source: Vet Med Sci. 2023 Sep 7;9(6):2781–5. doi: 10.1002/vms3.1232 (PMC10650372; doi:10.1002/vms3.1232)
Supplement: Supplementary file 3 — Supporting Information [file VMS3-9-2781-s003.xlsx]

## Sheet: PL. COL.
Tabela 1. Dados sobre o paramêtro Coloração da mucosa vaginal dos dois grupos
Variável	C. total	N	N*	Percentual	Média	EP Média	DesvPad	Variância	CoefVar	Mínimo
COLORAÇÃO V	78	78	0	100	1,8462 ᵅ	0.0732	0.6462	0.4176	35	1
COLORAÇÃO C	78	78	0	100	2,0513 ᵅ	0.0964	0.8512	0.7246	41.5	1
*Médias seguidas por letras iguais,nas colunas, não diferem estatisticamente entre si segundo o teste de Tucker a 5% de probabilidade.
		*
Variável	C. total	N	N*	Percentual	Média	EP Média	DesvPad	Variância	CoefVar	Mínimo
UMIDADE V	78	78	0	100	1,9872*	0.0763	0.6741	0.4544	33.92	1
UMIDADE C	78	78	0	100	2.3846	0.0898	0.7933	0.6294	33.27	1			aa
FORMATO V	78	78	0	100	1,9487*	0.0873	0.7712	0.5947	39.57	1
FORMATO C	78	78	0	100	2.5128	0.0995	0.879	0.7726	34.98	1
G. ABERT V	78	78	0	100	1.7692	0.0773	0.6823	0.4655	38.56	1
G.ABERT C	78	78	0	100	2.346	0.109	0.965	0.931	41.12	1

## Sheet: PL. COMP. COL.
Tabela 1. Dados sobre o paramêtro Coloração do epitélio vaginal dos dois grupos
Variável	C. total	N	Percentual	Média	EP Média	DesvPad	Variância	CoefVar	Mínimo
COR GV	78	78	100	1,8462 ᵅ	0.0732	0.6462	0.4176	35	1
COR GC	78	78	100	2,0513 ᵅ	0.0964	0.8512	0.7246	41.5	1
UMIDADE V	78	78	100	1,9872 ᵅ	0.0763	0.6741	0.4544	33.92	1
UMIDADE C	78	78	100	2,3846 ᵇ	0.0898	0.7933	0.6294	33.27	1
FORM. V	78	78	100	1,9487 ᵅ	0.0873	0.7712	0.5947	39.57	1
FORM. C	78	78	100	2,5128 ᵇ	0.0995	0.879	0.7726	34.98	1
G. ABERT GV	78	78	100	1,7692 ᵅ	0.0773	0.6823	0.4655	38.56	1
G.ABERT GC	78	78	100	2,3460 ᵇ	0.109	0.965	0.931	41.12	1
Variável	C. total	N	Percentual	Média	EP Média	DesvPad	Variância	CoefVar	Mínimo
COLORAÇÃO	78	78	100	1,8462 ᵅ	0.0732	0.6462	0.4176	35	1
COR GC	78	78	100	2,0513 ᵅ	0.0964	0.8512	0.7246	41.5	1
UMIDADE V	78	78	100	1,9872 ᵅ	0.0763	0.6741	0.4544	33.92	1
UMIDADE C	78	78	100	2,3846 ᵇ	0.0898	0.7933	0.6294	33.27	1
FORM. V	78	78	100	1,9487 ᵅ	0.0873	0.7712	0.5947	39.57	1
FORM. C	78	78	100	2,5128 ᵇ	0.0995	0.879	0.7726	34.98	1
G. ABERT GV	78	78	100	1,7692 ᵅ	0.0773	0.6823	0.4655	38.56	1
G.ABERT GC	78	78	100	2,3460 ᵇ	0.109	0.965	0.931	41.12	1
	C. total	N	Percentual	MÉDIA GV	MÉDIA GC	EP MÉDIA GV	EP MÉDIA GC
COLORAÇÃO	78	78	100	1,8462 ᵅ	2,0513 ᵅ	0.0732	0.0964
UMIDADE	78	78	100	1,9872 ᵅ	2,3846 ᵇ	0.0763	0.0898
FORMATO	78	78	100	1,9487 ᵅ	2,5128 ᵇ	0.0873	0.0995
GRAU DE ABERTURA	78	78	100	1,7692 ᵅ	2,3460 ᵇ	0.0773	0.109

## Sheet: MÉDIA
Tabela 1: Dados de média sobre os paramêtros avaliados
	MÉDIA		EP MÉDIA
VARIÁVEIS	M GV	M GC	EP GV	EP GC	P <0,05
COLORAÇÃO	1,8462 ᵅ	2,0513 ᵅ	0.0732	0.0964	0.09
UMIDADE	1,9872 ᵅ	2,3846 ᵇ	0.0763	0.0898	0.001
FORMATO	1,9487 ᵅ	2,5128 ᵇ	0.0873	0.0995	0
GRAU DE ABERTURA	1,7692 ᵅ	2,3460 ᵇ	0.0773	0.109	0
*Médias com letras diferentes entre si,nas linhas, diferem estatisticamente entre si
*GV = Grupo Videovaginoscópio
*GC = Grupo Controle

## Sheet: PL. AB. CANAL
Tabela 4. Dados relativos ao grau de abertura do canal cervical
Variável	C. total	N	N*	Percentual	Média	EP Média	DesvPad	Variância	CoefVar	Mínimo
G. ABERT V	78	78	0	100	1.7692	0.0773	0.6823	0.4655	38.56	1
G.ABERT C	78	78	0	100	2.346	0.109	0.965	0.931	41.12	1
*Médias com letras diferentes entre si,nas colunas, diferem estatisticamente entre si
*GV = Grupo Videovaginoscópio
*GC = Grupo Controle

## Sheet: COMP. COL.
Tabela 1. Dados sobre o paramêtro Coloração da mucosa vaginal dos dois grupos
Variável	C. total	N	Percentual	Média	EP Média	DesvPad	Variância	CoefVar	Mínimo
COR GV	78	78	100	1,8462 ᵅ	0.0732	0.6462	0.4176	35	1
COR GC	78	78	100	2,0513 ᵅ	0.0964	0.8512	0.7246	41.5	1
*Médias com letras iguais entre si,nas colunas, não diferem estatisticamente
*GV = Grupo Videovaginoscópio
*GC = Grupo Controle
